# Supplementary material for: Multi-Source Domain Adaptation Techniques for Mitigating Batch Effects: A Comparative Study
Source: Front Neuroinform. 2022 Apr 20;16:805117. doi: 10.3389/fninf.2022.805117 (PMC9067602; doi:10.3389/fninf.2022.805117)
Supplement: Supplementary file 1 [file Data_Sheet_1.zip]

Archive with 2 entries (2 files):
- Rohan_DA_supplementary.tex
- Rohan_DA_supplementary.pdf
