# Supplementary material for: Multi-Source Domain Adaptation Techniques for Mitigating Batch Effects: A Comparative Study
Source: Front Neuroinform. 2022 Apr 20;16:805117. doi: 10.3389/fninf.2022.805117 (PMC9067602; doi:10.3389/fninf.2022.805117)
Supplement: Supplementary file 1 [file Data_Sheet_1.zip › Rohan_DA_supplementary.tex]

%%%%%%%%%%%%%%%%%%%%%%%%%%%%%%%%%%%%%%%%%%%%%%%%%%%%%%%%%%%%%%%%%%%%%%%%%%%%%%%%%%%%%%%%%%%%%%%%%%%%%%%%%%%%%%%%%%%%%%%%%%%%%%%%%%%%%%%%%%%%%%%%%%%%%%%%%%%
% This is just an example/guide for you to refer to when producing your supplementary material for your Frontiers article.                                 %
%%%%%%%%%%%%%%%%%%%%%%%%%%%%%%%%%%%%%%%%%%%%%%%%%%%%%%%%%%%%%%%%%%%%%%%%%%%%%%%%%%%%%%%%%%%%%%%%%%%%%%%%%%%%%%%%%%%%%%%%%%%%%%%%%%%%%%%%%%%%%%%%%%%%%%%%%%%

%%% Version 2.5 Generated 2018/06/15 %%%
%%% You will need to have the following packages installed: datetime, fmtcount, etoolbox, fcprefix, which are normally inlcuded in WinEdt. %%%
%%% In http://www.ctan.org/ you can find the packages and how to install them, if necessary. %%%
%%%  NB logo1.jpg is required in the path in order to correctly compile front page header %%%

\documentclass[utf8]{frontiers_suppmat} % for all articles
\usepackage{url,hyperref,lineno,microtype}
\usepackage[onehalfspacing]{setspace}


% Leave a blank line between paragraphs instead of using \\

\begin{document}
\onecolumn
\firstpage{1}

\title[Supplementary Material]{{\helveticaitalic{Supplementary Material}}}


\maketitle


\section{Domain Adaptation Methods}
\label{sec:DA_desc}
 In the following sub-sections, a brief description of the underlying mechanisms in each of the MSDA techniques used in this study is given.

\subsection{Domain Adversarial Neural Networks (DANN)}
Unlike the rest of the methods used in this study, DANN~\citep{ajakan2014domain} is a single-source domain adaptation technique that has been included to compare its performance with the other methods. DANN aims to learn features which help in accurately classifying data points based on their labels while making sure that the features are domain-agnostic. The architecture of the model used for adversarial training consists of three components, first, feature extractor $M_{f}$ which converts the input features to a latent representation (usually lower in dimension). The model bifurcates into two branches each of which is fed with these latent features. The first branch is the class predictor, $M_{c}$, which predicts the class to which the sample belongs to, whereas, the second branch is used for predicting in the domain of the sample and is denoted by $M_{d}$. A gradient reversal layer (GRL), $G_{\mu}(.)$, is attached at the start of $M_{d}$ to train the model in an adversarial fashion. The loss function which is minimized is given by:
\begin{equation}
\label{dann_loss}
\begin{split}
    E(\theta_f,\theta_d,\theta_c) = \sum_{s \in [1,S-1]}\sum_{i = 1}^{N_s} \mathfrak{L}_c(M_c(M_f(x_s^i;\theta_f);\theta_c),y_s^i)  +\\
    \sum_{k \in [1,S]}\sum_{i = 1}^{N_k}\mathfrak{L}_d(M_d(G_\mu(M_f(x_k;\theta_f));\theta_d),y_k^i)
\end{split}
\end{equation}
\begin{equation}
    \mathfrak{L}_c (\widehat{y}^i, y^i) = - y^i log(\widehat{y}^i)
\end{equation}
\begin{equation}
    \mathfrak{L}_d (\widehat{y}^i, y^i) = - (y^ilog(\widehat{y}^i)) + (1-y^i)log(1-\widehat{y}^i)) 
\end{equation}
\begin{equation}
    G_\mu (\textbf{X}) = \textbf{X}, \ \frac{dG_\mu}{d\textbf{X}} = -\mu \textbf{I}
\end{equation}
\subsection{Multisource Domain Adversarial Networks (MDAN)}
MDAN can be seen as a logical extension to DANN wherein multiple source domains are used instead of one single source\citep{zhao2018adversarial}. Apart from $M_f$ and $M_c$ the architecture contains one domain classifier $M_{d_i}$ for each of the $S-1$ source domains. The soft-max version of MDAN which utilizes the log-exp-max function to obtain a smoother approximation of the max function used in adversarial training was used in this work as it was shown to produce better and more computationally efficient results\citep{zhao2018adversarial}. The model trains to minimize the following loss function:

\begin{equation}
    E(\theta_f,\theta_\textbf{D},\theta_c) = \frac{1}{\gamma} log\sum_{s \in [1,S-1]} exp(\gamma (\mathfrak{L}_c^s + \mathfrak{L}_D^{s,S}))
\end{equation}
\begin{equation}
    \alpha_s = \frac{\mathfrak{L}_c^s}{\sum_{s \in [1,S-1]}\mathfrak{L}_c^s}
\end{equation}
Where $\mathfrak{L}_c^s$ is the cross-entropy loss on label classification for the data from source site $s$ and $\mathfrak{L}_D^{s,S}$ is the domain discrimination loss for data from source site $s$ and target site $S$, similar to the losses defined in Eq.\eqref{dann_loss}. The values of $\alpha_s$ are dynamically derived during the training process using each sites' losses helping the learning happen smoothly.

\subsection{Domain AggRegation Networks (DARN)}
One of the main efforts in domain adaptation is during combining data from different sources, wherein, we need to select the domains which closely resemble the target domain in hand while excluding domains that are dissimilar. While inclusion of more domains provides the model with more data to train on, utilizing domains that are very different from the target domain leads to negative transfer~\citep{jimenez2020study}. DARN~\citep{wen2020domain} aims at dynamically selecting and combining sites during the training phase to find the optimal selection in the trade-off between increasing sample size and decreasing negative transfer. DARN comprises of a feature extractor $M_f$, label classifier $M_c$, and a domain classifier $M_{d_i}$ for each domain. To define the objective function of the model, first, the model losses are defined by:

\begin{equation}
\begin{split}
    l_s(\theta_f,\theta_c,\theta_d) = \sum_{x^i,y^i \in D_s}\mathfrak{L}_c(M_c(M_f(x^i;\theta_f);\theta_c),y^i) + \\
    \sum_{x^i,d^i \in D_s,D_S}\mathfrak{L}_d(M_{d_s}(M_f(x^i;\theta_d);\theta_c),d^i)
\end{split}
\end{equation}

Consequently the collection of these losses for all sources is $\textbf{L} = [l_1,l_2,\cdot \cdot \cdot, l_{S-1}]^\top$. A temperature parameter $\tau$ is incorporated with the final objective defined by:

\begin{equation}
    \underset{\boldsymbol\alpha \in \bigtriangleup }{\text{min}} \: -<\textbf{z}, \boldsymbol\alpha  >  + \left \| \boldsymbol\alpha \right \|_2
\end{equation}

(define alpha's set) where $\textbf{z} = \textbf{L}/\tau$. To solve for the optimal $\boldsymbol\alpha$ values the Lagrangian dual of the above equation given by, $-\textbf{z}^\top \boldsymbol\alpha + \left \| \boldsymbol\alpha \right \|_2 - \boldsymbol\lambda^\top \boldsymbol\alpha + \nu(\mathbf{1}^\top \boldsymbol\alpha - 1)$ for $\nu \in \mathbb{R}, \boldsymbol\lambda \geq 0$,is used. This gives us the optimal alpha values $\boldsymbol\alpha^*$ as:

\begin{equation}
    \boldsymbol\alpha^* = \frac{[\textbf{z} - \nu^*\textbf{1}]_+}{\left \| [\textbf{z} - \nu^*\textbf{1}]_+ \right \|_1}
\end{equation}

where $\nu^*$ is found using binary search between $[min(\textbf{z}) -1,max(\textbf{z})]$. Thus, the importance of each source domain is dynamic and keeps changing throughout the training phase to find the optimal sources and their contribution in developing the features for the target domain.

\subsection{Multi-Domain Matching Networks (MDMN)}
MDMN also works on the concept of developing a shared feature space, however the additional step is included to improve classification performance is based on mapping the feature space distributions of every source domain among themselves as well as mapping this common feature space to the target domain. The idea is to use a domain adapter which finds the degree of similarity between all the source domains so that the strength on similarity of the target domain is shared among all the similar source domains~\citep{li2018extracting}. The method allows all similar domains to merge together while keeping dissimilar domains away to reduce negative transfer. This is achieved by imposing a Wasserstein distance-based loss function which encourages the features from different domains to be closer to each other. MDMN has shown to help improve the classification performance while avoiding over-fitting issues as described in~\citet{li2018extracting}. The loss function which is used for training the model is given by:

\begin{equation}
    E(\theta_f,\theta_d) = \frac{1}{SN_0}\sum_{i = 1}^{N_0}\frac{1}{N_{s_i}}\textbf{r}_{s_i}^T\textbf{M}_d(M_f(x_i;\theta_f);\theta_d)
\end{equation}
\begin{equation}
    \textbf{r}_s = \left\{\begin{matrix} -\beta_s w_{ss'} & s' \neq s\\
    \beta_s & s' = s   
    \end{matrix}\right. , \forall s' \in [1,S]
\end{equation}
Where, $N_{s_i}$ denotes the proportion of data that comes from $s_i$, and the data samples are taken in a mini-batch format given by $\{(\mathbf{x}_i,s_i)\} \forall i \in [1,N_0]$. In MDMN a single domain adapter is used with weight sharing instead of using $S$ different domain adapters for computational efficiency and is denoted by, $\textbf{M}_d(;\theta_d) = [M_{d_{1}}(;\theta_d),M_{d_{2}}(;\theta_d), \cdot \cdot \cdot M_{d_{S}}(;\theta_d)]$. The definitions and strategies to calculate $\beta_s$ and $\mathbf{w}_s$ can be found in~\cite{li2018extracting}.

\subsection{Moment Matching for MSDA (M$^3$SDA)}

The main objective of M$^3$SDA is to align the target domain with the source domains while aligning the source domains among themselves simultaneously during the training process. Unlike the other methods discussed, M$^3$SDA tries to align the feature distribution moments of each source instead of using adversarial training for reducing the domain batch effects~\citep{peng2019moment}. 
One of the basic assumptions that this method is based on -- is that the posterior distribution of the class labels $P_{Y|X}$ would automatically align if the model is able to align the prior feature distributions $P_{X}$ of the domains. This assumption however might not hold true with practical datasets containing multiple sources. To mitigate this issue M$^3$SDA-$\beta$ was introduced in~\cite{peng2019moment}, which has been used in this study as well. M$^3$SDA-$\beta$ minimizes the domain discrepancy based on the $k^{th}$ order cross-moment divergence denoted by $d_{CM}^k(\cdot,\cdot)$, where k is a parameter taken as an input, furthermore the training strategy utilized in~\cite{peng2019moment} was applied for this model. The main loss function can be written as:

\begin{equation}
    E(\theta_f, \theta_c) = \sum_{s \in [1,S]}\sum_{i = 1}^{N_s} \mathfrak{L}_d(M_c(M_f(x_s^i;\theta_f);\theta_c),y_s^i) + d_{CM}^k(F_s,F_S)
\end{equation}

where $F_s, F_S$ denote the feature vectors received from $M_f$ for the source and target data $\textbf{x}_s$ and $\textbf{x}_S$ respectively. Apart from the feature extractor $M_f$, M$^3$SDA-$\beta$ also uses a pair of classifiers $M_{C}$ and $M_{C'}$ for each domain denoted by $\textbf{M}_{C'} = [ (M_{C_1},M_{C'_1}),(M_{C_2},M_{C'_2}),\cdot \cdot \cdot,(M_{C_S},M_{C'_S}) ]$. The training strategy involves using $M_f$ and $\textbf{M}_C$ in a three-step process wherein, first, both the models are trained together to classify multi-source samples. Next, $\textbf{M}_C$ is trained while keeping $M_f$ fixed to maximize the target domain discrepancy between each of the classifiers in a classifier pair from $\textbf{M}_C$. Finally, $M_f$ is trained while fixing $\textbf{M}_C$ to minimize the discrepancy of each classifier pair in $\textbf{M}_C$. The process repeats until convergence is achieved and during testing a weighted-average of the classifier outputs is used to make predictions, wherein the weights are defined using source-only accuracies as described in~\cite{peng2019moment}.
%%% If you are submitting a figure with subfigures please combine these into one image file with part labels integrated.
%%% If you don't add the figures in the LaTeX files, please upload them when submitting the article.
%%% Frontiers will add the figures at the end of the provisional pdf automatically
%%% The use of LaTeX coding to draw Diagrams/Figures/Structures should be avoided. They should be external callouts including graphics.


\bibliographystyle{frontiersinSCNS_ENG_HUMS} %  for Science, Engineering and Humanities and Social Sciences articles, for Humanities and Social Sciences articles please include page numbers in the in-text citations
%\bibliographystyle{frontiersinHLTH&FPHY} % for Health and Physics articles
\bibliography{test}

\end{document}
